# Supplementary material for: Targeting of Rac GTPases blocks the spread of intact human breast cancer
Source: Oncotarget. 2012 Jun 9;3(6):608–19. doi: 10.18632/oncotarget.520 (PMC3442288; doi:10.18632/oncotarget.520)
Supplement: Supplementary file 2 [file oncotarget-03-608-s001.xls]

## Sheet: Sheet1
Targeting of Rac GTPases blocks the spread of intact human breast cancer - Katz et al
Table S1: Clinical parameters of breast tumours used in the current study. All parameters were
determined clinically at the Western General Hospital pathology department. Shown HER2 scores
as determined by Herceptest (with 2+ amplification status confirmed by standardized FISH).					a
ER scored according to Allred scale, with PR scores shown when made. NPI is the Nottingham Prognostic
Index. Scores shown for tumour 188 are for tumour from which biopsy materials were taken
from for culture.
Tumour	Type	Grade	Size	ER score	HER2 score	Positive lymph nodes	NPI
184	Invasive micropapillary carcinoma	2	13mm	8	1	1	4.26
185	Invasive ductal carcinoma (IDC/NST)	3	22mm	0 (PR=0)	1	0	4.44
188	Invasive ductal carcinoma (IDC/NST) (multifocal)	3	26mm	0 (PR=0)	0	3	5.52
195	Invasive ductal carcinoma (IDC/NST)	3	23mm	8 (PR=7)	2 (FISH+)	5	5.78
198	Invasive ductal carcinoma (IDC/NST)	3	24mm	3	0	0	4.48
199	Invasive ductal carcinoma (IDC/NST)	3	24mm	8	2 (FISH-)	1	5.48
206	Invasive ductal carcinoma (IDC/NST)	2	16mm	8	1	4	5.32
207	Invasive ductal carcinoma (IDC/NST)	3	20mm	2	2 (FISH+)	0	4.4
	(with medullary features)
208	Invasive ductal carcinoma (IDC/NST)	3	23mm	8	2 (FISH-)	1	5.46
211	Invasive ductal carcinoma (IDC/NST)	3	60mm	0	3	4	7.2
212	Invasive ductal carcinoma (IDC/NST)	2	22mm	7	2 (FISH+)	0	3.44
223	Invasive ductal carcinoma (IDC/NST)	2	17mm	8	1	0	3.34
224	Invasive ductal carcinoma (IDC/NST)	2	19mm	8	1	0	3.38
225	Invasive ductal carcinoma (IDC/NST)	2	14mm	8	1	0	4.28
226	Invasive ductal carcinoma (IDC/NST)	2	14mm	8	0	0	3.28
227	Invasive ductal carcinoma (IDC/NST)	2	15mm	8	1	0	3.3
229	Invasive ductal carcinoma (IDC/NST)	2	16mm	5	1	0	3.32
230	Invasive micropapillary carcinoma	3	24mm	4	0	1	5.22
231	Invasive ductal carcinoma (IDC/NST)	2	13mm	8	1	1	4.26
232	Invasive ductal carcinoma (IDC/NST)	2	15mm	6	2 (FISH-)	0	3.3
233	Invasive ductal carcinoma (IDC/NST)	3	15mm	3	2 (FISH+)	0	4.26
